# Supplementary material for: Assessment of Unconscious Decision Aids Applied to Complex Patient-Centered Medical Decisions
Source: J Med Internet Res. 2015 Feb 5;17(2):e37. doi: 10.2196/jmir.3739 (PMC4342682; doi:10.2196/jmir.3739)
Supplement: Supplementary file 1 [file jmir_v17i2e37_app1.xlsx]

## Sheet: Sheet1
Treatments and associated side effects	(+)/(-)	Rank	M valence	SD valence	M importance	SD Importance
Treatment 1: Can be safely consumed with alcohol	+	worst	5.52	2.22	5.56	2.235
Treatment 1: Increases concentration/focus	+		7.37	1.96	7.12	2.111
Treatment 1: Prevents constipation	+		6.96	1.64	6.29	2.042
Treatment 1: Soothes stomach aches	+		5.9	2.12	6.23	1.822
Treatment 1: Causes excessive sweating	-		3.06	1.99	6	2.309
Treatment 1: Causes minor headaches	-		3.25	1.8	6.06	2.081
Treatment 1: Causes nose/throat irritation	-		2.94	2.12	5.65	2.566
Treatment 1: Increases need for sleep	-		4.65	2.38	6.25	2.159
Treatment 1: Is expensive but affordable	-		4.98	1.94	6.4	1.829
Treatment 1: Must be taken with every meal; 3 times a day.	-		5.77	1.9	6.12	2.026
Treatment 1: Requires a preliminary blood test to be prescribes	-		4.48	2.11	6.88	1.822
Treatment 1: Should not be consumed with caffeine	-		4.88	1.99	5.92	2.248
Treatment 2: Does not cause excessive sweating	+	best	7.12	1.76	6.98	1.686
Treatment 2: Does not cause fevers	+		6.92	2.14	6.35	2.213
Treatment 2: Freshens breath	+		7	1.79	6.37	2.115
Treatment 2: Helps digestion	+		6.88	2.09	6.83	1.978
Treatment 2: Increases concentration focus	+		7.37	1.96	7.12	2.111
Treatment 2: is manufactured using unaltered plants (Organic)	+		6.35	2.09	6.15	2.014
Treatment 2: Prevents constipation	+		6.96	1.64	6.29	2.042
Treatment 2: Prevents diarrhea	+		6.63	2.17	6.4	1.871
Treatment 2: Increases the risk of bruising	-		3.25	1.77	6.41	1.989
Treatment 2: Cause minor headaches	-		3.25	1.8	6.06	2.081
Treatment 2: Causes loss of appetite	-		3.44	2.33	6.37	2.214
Treatment 2: Reduces sex drive	-		3.21	2.18	6.71	2.226
Treatment 3: Can be safely consumed with alcohol	+	medium	5.52	2.22	5.56	2.235
Treatment 3: Increases energy during the day	+		7.25	1.79	6.96	1.847
Treatment 3: Induces the feeling of being well rested upon awakening	+		6.27	2.11	6.1	1.839
Treatment 3: is manufactured using unaltered plants (Organic)	+		6.35	2.09	6.15	2.014
Treatment 3: Prevents constipation	+		6.96	1.64	6.29	2.042
Treatment 3: Stabilizes mood	+		6.67	2.07	6.6	2.003
Treatment 3: Causes eye dryness	-		2.92	2.18	6.23	2.547
Treatment 3: Causes frequent urination	-		3.02	1.78	6.1	2.403
Treatment 3: Causes hyper-arousal	-		4.04	2.24	5.62	2.259
Treatment 3: Causes loss of appetite	-		3.44	2.33	6.37	2.214
Treatment 3: Causes minor headaches	-		3.25	1.8	6.06	2.081
Treatment 3: Must be ordered through mail	-		4.92	2.07	5.75	2.095
Treatment 4: Does not affect frequency of urination	+	medium	6.46	2.18	6.65	2.038
Treatment 4: Helps digestion	+		6.88	2.09	6.83	1.978
Treatment 4: Increases creativity	+		7.02	2.17	6.37	2.301
Treatment 4: Stabilizes mood	+		6.67	2.07	6.6	2.003
Treatment 4: Whitens teeth	+		6.92	2.18	6.25	2.15
Treatment 4: Relieves eye-dryness	+		6.85	1.93	6.83	1.746
Treatment 4: Causes loss of appetite	-		3.44	2.33	6.37	2.214
Treatment 4: Causes mild fevers	-		3.35	1.96	5.96	2.465
Treatment 4: Increases the risk of bruising	-		3.25	1.77	6.41	1.989
Treatment 4: Must be stored in a refrigerator	-		4.69	1.77	5.37	1.951
Treatment 4: Reduces sex drive	-		3.21	2.18	6.71	2.226
Treatment 4: Should not be consumed with alcohol	-		5.27	2.34	6.4	2.427
